# Supplementary material for: Evaluation of the Physicochemical and Functional Properties of Aquasoya (Glycine max Merr.) Powder for Vegan Muffin Preparation
Source: Foods. 2022 Feb 18;11(4):591. doi: 10.3390/foods11040591 (PMC8870977; doi:10.3390/foods11040591)
Supplement: Supplementary file 1 [file foods-11-00591-s001.zip]

Archive with 1 entries (1 files):
- foods-1457492-supplementary.pdf
